# Supplementary material for: Experimental Evidence on Iterated Reasoning in Games
Source: PLoS One. 2015 Aug 27;10(8):e0136524. doi: 10.1371/journal.pone.0136524 (PMC4552469; doi:10.1371/journal.pone.0136524)
Supplement: S1 Dataset — (CSV) [file pone.0136524.s003.csv]

session	id	session_id	treatment_hu_first	group_size	payoff_EUR	gender	age_years	student	crt_answer1	crt_answer2	crt_answer3	crt_correct1	crt_correct2	crt_correct3	crt_correct_sum	crt_time1	crt_time2	crt_time3	df_ai_decision_correct_1	df_ai_decision_correct_2	df_ai_decision_correct_3	df_ai_decision_correct_4	df_ai_decision_correct_5	df_ai_decision_correct_6	df_ai_decision_correct_7	df_ai_decision_correct_sum	df_ai_decision_logical_1	df_ai_decision_logical_2	df_ai_decision_logical_3	df_ai_decision_logical_4	df_ai_decision_logical_5	df_ai_decision_logical_6	df_ai_decision_logical_7	df_ai_decision_logical_sum	df_ai_finaldecision_self_1	df_ai_finaldecision_self_2	df_ai_finaldecision_self_3	df_ai_finaldecision_self_4	df_ai_finaldecision_self_5	df_ai_finaldecision_self_6	df_ai_finaldecision_self_7	df_ai_finalturn_p1_1	df_ai_finalturn_p1_2	df_ai_finalturn_p1_3	df_ai_finalturn_p1_4	df_ai_finalturn_p1_5	df_ai_finalturn_p1_6	df_ai_finalturn_p1_7	df_ai_time1_1
1	1	1	no	6	13.5	male	28	yes	10	5	12	0	1	0	1	27	87	115	1	1	1	0	0	0	0	3	1	0	1	0	0	0	0	2	X	O	X	U	U	U	U	1	3	2	4	5	4	5	26.5
1	2	2	no	6	14	female	22	yes	10	20	32	0	0	0	0	1	95	134	1	1	1	1	1	0	0	5	1	0	1	1	1	0	0	4	X	O	X	O	O	O	U	1	3	2	3	4	1	5	28.218
1	3	3	no	6	12.5	female	28	no	10	20	24	0	0	0	0	10	50	49	1	1	0	1	0	0	0	3	1	0	0	0	0	0	0	1	X	O	U	O	X	U	O	1	1	3	4	2	4	5	28.577999
1	4	4	no	6	16.5	female	25	yes	5	5	47	1	1	1	3	22	16	21	1	1	1	1	0	1	0	5	1	1	1	1	0	0	0	4	X	O	X	O	U	X	U	1	2	2	3	5	4	5	23.156
1	5	5	no	6	15	female	23	yes	10	5	47	0	1	1	2	24	34	31	1	1	0	0	0	0	0	2	1	0	0	0	0	0	0	1	X	O	O	U	U	U	U	1	3	2	4	5	4	5	22.938
1	6	6	no	6	16	female	24	yes	10	100	47	0	0	1	1	28	32	66	1	1	1	0	0	1	0	4	1	1	1	0	0	0	0	3	X	O	X	U	U	X	U	1	2	2	4	5	4	5	24.983999
1	7	7	no	6	16.5	male	24	yes	5	5	47	1	1	1	3	32	36	36	1	0	0	0	0	0	0	1	1	0	0	0	0	0	0	1	X	U	O	U	U	U	U	1	3	3	4	5	4	5	34.827999
1	8	8	no	6	15	female	25	yes	10	5	47	0	1	1	2	5	91	40	1	0	0	0	0	0	0	1	1	0	0	0	0	0	0	1	X	U	U	U	U	U	U	1	3	3	4	5	4	5	30.360001
1	9	9	no	6	14	female	21	yes	10	100	47	0	0	1	1	12	14	11	1	0	0	1	0	0	0	2	1	0	0	0	0	0	0	1	X	U	U	O	U	U	U	1	3	3	4	5	4	5	24.188
1	10	10	no	6	14.5	female	31	yes	5	500	47	1	0	1	2	30	39	29	1	1	1	1	1	1	1	7	1	1	1	1	0	1	0	5	X	O	X	O	O	X	X	1	2	2	3	5	3	3	26.813
1	11	11	no	6	15.5	male	76	no	5	5	47	1	1	1	3	26	21	18	1	1	0	0	0	0	1	3	1	0	0	0	0	0	0	1	X	O	O	U	U	U	X	1	3	3	4	5	4	5	42.015999
1	12	12	no	6	15	male	27	yes	10	100	47	0	0	1	1	22	38	21	1	1	0	1	0	0	0	3	1	1	0	1	0	0	0	3	X	O	U	O	U	U	U	1	2	3	3	5	4	5	53.734001
1	13	13	no	6	15.5	female	22	yes	5	5	47	1	1	1	3	26	34	14	1	0	0	0	0	0	0	1	1	0	0	0	0	0	0	1	X	U	U	U	U	U	U	1	3	3	4	5	4	5	14.578
1	14	14	no	6	17	female	22	yes	10	100	24	0	0	0	0	6	18	48	1	1	1	0	0	0	0	3	1	1	0	0	0	0	0	2	X	O	X	U	U	U	U	1	2	3	4	5	4	5	24.188
1	15	15	no	6	11.5	female	28	yes	10	100	47	0	0	1	1	22	35	56	1	0	0	0	0	0	0	1	1	0	0	0	0	0	0	1	X	U	U	U	U	U	O	1	3	3	4	5	4	3	22.672001
1	16	16	no	6	14.5	female	22	yes	10	5	47	0	1	1	2	4	8	25	1	1	1	0	0	0	0	3	1	1	1	0	0	0	0	3	X	O	X	U	U	U	U	1	2	2	4	5	4	5	21.812
1	17	17	no	6	17.5	male	30	yes	5	5	47	1	1	1	3	6	30	26	1	1	1	1	1	1	0	6	1	1	1	1	1	1	0	6	X	O	X	O	O	X	U	1	2	2	3	4	3	5	17.438
1	18	18	no	6	14	female	21	yes	10	5	47	0	1	1	2	26	30	55	1	1	1	0	0	0	0	3	1	1	1	0	0	0	0	3	X	O	X	U	U	U	U	1	2	2	4	5	4	5	37.764999
2	19	1	no	4	12.5	female	23	yes	10	5	24	0	1	0	1	16	24	112	1	0	0	0	0	0	0	1	1	0	0	0	0	0	0	1	X	U	U	U	U	U	O	1	3	3	4	5	4	1	36.672001
2	20	2	no	4	11.5	male	25	yes	10	100	36	0	0	0	0	23	111	118	1	0	1	0	0	0	0	2	1	0	1	0	0	0	0	2	X	U	X	U	X	U	U	1	3	2	4	2	4	5	42.609001
2	21	3	no	4	16.5	male	19	yes	5	5	47	1	1	1	3	44	81	28	1	1	1	1	0	1	0	5	1	1	0	1	0	0	0	3	X	O	X	O	U	X	U	1	2	3	3	5	4	5	21.077999
2	22	4	no	4	14	male	27	no	10	100	47	0	0	1	1	26	17	21	1	1	0	1	0	0	0	3	1	1	0	1	0	0	0	3	X	O	O	O	U	U	U	1	2	3	3	5	4	5	22.469
2	23	5	no	4	16	male	22	yes	5	5	47	1	1	1	3	31	34	24	1	0	0	1	0	0	1	3	1	0	0	1	0	0	0	2	X	U	U	O	X	U	X	1	3	3	3	4	4	5	42.828999
2	24	6	no	4	14	male	32	yes	10	5	47	0	1	1	2	113	96	93	1	0	0	1	1	0	0	3	1	0	0	0	1	0	0	2	X	U	U	O	O	O	O	1	3	3	2	4	2	5	20.952999
2	25	7	no	4	14.5	male	23	yes	5	5	47	1	1	1	3	79	86	40	1	1	1	1	0	0	1	5	1	1	1	1	0	0	0	4	X	O	X	O	U	U	X	1	2	2	3	5	4	5	53.155998
2	26	8	no	4	13.5	female	22	yes	10	100	47	0	0	1	1	39	33	68	1	1	1	0	0	0	0	3	1	1	1	0	0	0	0	3	X	O	X	U	U	U	U	1	2	2	4	5	4	5	39.563
2	27	9	no	4	15	female	25	no	5	5	47	1	1	1	3	41	24	33	1	1	1	1	0	0	1	5	1	1	1	1	0	0	0	4	X	O	X	O	U	O	X	1	2	2	3	5	4	5	17.657
2	28	10	no	4	14	female	23	yes	10	5	47	0	1	1	2	7	15	83	1	1	1	0	0	0	0	3	1	1	1	0	0	0	0	3	X	O	X	U	U	U	U	1	2	2	4	5	4	5	24.594
2	29	11	no	4	15	female	26	yes	5	5	47	1	1	1	3	16	26	29	1	1	0	0	0	0	0	2	1	1	0	0	0	0	0	2	X	O	U	U	U	U	U	1	2	3	4	5	4	5	18.766001
2	30	12	no	4	12.5	female	28	no	10	5	47	0	1	1	2	23	20	29	1	0	0	1	0	0	0	2	1	0	0	0	0	0	0	1	X	X	U	O	U	O	O	1	3	3	2	5	2	2	31.468
2	31	13	no	4	13.5	male	25	no	10	100	47	0	0	1	1	12	30	22	1	0	1	1	0	0	0	3	1	0	0	1	0	0	0	2	X	U	X	O	X	U	U	1	3	3	3	3	4	5	14.328
2	32	14	no	4	14	male	29	no	5	5	47	1	1	1	3	48	90	117	1	0	0	0	0	0	0	1	1	0	0	0	0	0	0	1	X	U	U	U	U	U	U	1	3	3	4	5	4	5	40.844002
2	33	15	no	4	13	female	29	no	10	20	47	0	0	1	1	26	44	70	1	0	0	1	1	0	0	3	1	0	0	1	0	0	0	2	X	U	U	O	O	U	O	1	3	3	3	3	4	3	26.063
2	34	16	no	4	13.5	male	24	no	5	20	47	1	0	1	2	64	118	65	1	1	0	0	1	0	0	3	1	1	0	0	1	0	0	3	X	O	O	U	O	U	O	1	2	3	4	4	4	3	39.327999
3	35	1	no	5	12.5	male	28	yes	10	100	36	0	0	0	0	56	38	92	1	0	0	0	1	0	0	2	1	0	0	0	0	0	0	1	X	U	U	U	O	O	O	1	3	3	4	3	4	3	35.801998
3	36	2	no	5	16	female	24	yes	5	1	47	1	0	1	2	34	21	24	1	1	1	1	0	0	0	4	1	1	1	1	0	0	0	4	X	O	X	O	U	O	O	1	2	2	3	5	4	5	31.809
3	37	3	no	5	17.5	female	25	yes	5	5	47	1	1	1	3	13	60	30	1	1	1	1	1	1	1	7	1	1	1	1	0	1	1	6	X	O	X	O	O	X	X	1	2	2	3	5	3	4	22.823
3	38	4	no	5	15	male	31	yes	5	5	47	1	1	1	3	33	37	23	1	0	0	1	1	0	0	3	1	0	0	1	1	0	0	3	X	U	U	O	O	O	O	1	3	3	3	4	4	5	23.150999
3	39	5	no	5	12.5	female	29	no	10	20	47	0	0	1	1	39	85	81	0	0	0	0	0	0	0	0	0	0	0	0	0	0	0	0	U	U	U	U	U	U	U	2	3	3	4	5	4	5	32.589001
3	40	6	no	5	14	female	24	yes	5	100	47	1	0	1	2	80	94	60	1	0	0	0	0	0	1	2	1	0	0	0	0	0	0	1	X	X	O	X	X	O	X	1	1	1	1	1	1	1	26.708
3	41	7	no	5	17.5	male	21	yes	5	5	24	1	1	0	2	29	22	16	1	1	1	1	1	1	1	7	1	1	1	1	1	1	1	7	X	O	X	O	O	X	X	1	2	2	3	4	3	4	20.686001
3	42	8	no	5	12	female	30	yes	10	100	12	0	0	0	0	39	11	46	1	1	1	0	1	0	0	4	1	1	1	0	1	0	0	4	X	O	X	U	O	U	O	1	2	2	4	4	4	4	62.508999
3	43	9	no	5	13.5	female	24	yes	10	100	47	0	0	1	1	20	28	73	1	0	0	0	0	0	0	1	1	0	0	0	0	0	0	1	X	U	U	U	X	U	U	1	3	3	4	5	4	5	22.448999
3	44	10	no	5	14.5	female	21	yes	10	5	47	0	1	1	2	11	59	46	1	1	1	0	0	0	0	3	1	0	1	0	0	0	0	2	X	O	X	U	U	O	U	1	3	2	4	5	4	5	21.684
3	45	11	no	5	16	male	29	yes	5	5	47	1	1	1	3	11	3	5	1	1	0	0	0	0	0	2	0	1	0	0	0	0	0	1	X	O	U	U	U	U	O	2	2	3	4	5	4	5	16.879999
3	46	12	no	5	13.5	female	22	yes	10	5	47	0	1	1	2	74	32	80	1	1	1	0	1	0	0	4	1	1	1	0	0	0	0	3	X	O	X	U	O	O	U	1	2	2	4	2	4	5	41.824001
3	47	13	no	5	16	male	19	yes	10	5	47	0	1	1	2	12	56	82	1	1	1	1	1	0	0	5	1	1	1	1	1	0	0	5	X	O	X	O	O	U	U	1	2	2	3	4	4	5	18.704
3	48	14	no	5	15	female	23	yes	10	5	24	0	1	0	1	12	25	16	1	1	1	0	0	0	0	3	1	1	1	0	0	0	0	3	X	O	X	U	U	U	U	1	2	2	4	5	4	5	22.073999
3	49	15	no	5	16.5	female	23	yes	10	5	47	0	1	1	2	9	42	17	1	1	1	1	1	1	0	6	0	1	1	1	1	1	0	5	X	O	X	O	O	X	O	2	2	2	3	4	3	5	13.291
4	50	1	no	4	14.5	female	22	yes	10	5	47	0	1	1	2	12	23	22	1	0	0	1	1	0	0	3	1	0	0	0	1	0	0	2	X	U	U	O	O	U	U	1	3	3	4	4	4	5	16.316999
4	51	2	no	4	15.5	female	25	yes	5	100	47	1	0	1	2	57	49	26	1	1	1	1	1	1	1	7	0	1	1	1	1	1	1	6	X	O	X	O	O	X	X	2	2	2	3	4	3	4	20.747999
4	52	3	no	4	13.5	male	23	yes	9	100	47	0	0	1	1	154	29	22	1	0	0	0	0	0	0	1	1	0	0	0	0	0	0	1	X	U	U	U	U	U	U	1	3	3	4	5	4	5	23.681
4	53	4	no	4	15	female	24	yes	5	5	47	1	1	1	3	57	120	39	1	1	1	0	0	0	0	3	0	1	1	0	0	0	0	2	X	O	X	U	U	U	U	2	2	2	4	5	4	5	25.052999
4	54	5	no	4	15.5	male	24	yes	10	100	47	0	0	1	1	13	14	20	1	1	1	1	0	1	1	6	1	1	1	1	0	1	1	6	X	O	X	O	X	X	X	1	2	2	3	4	3	4	24.445999
4	55	6	no	4	13.5	male	25	yes	10	5	47	0	1	1	2	75	75	36	1	1	1	1	0	0	0	4	1	1	1	0	0	0	0	3	X	O	X	O	U	U	U	1	2	2	4	5	4	5	22.745001
4	56	7	no	4	13	female	24	yes	10	5	24	0	1	0	1	12	17	18	1	0	0	1	1	0	0	3	1	0	0	0	1	0	0	2	X	U	U	O	O	U	O	1	3	3	1	4	4	3	18.205999
4	57	8	no	4	12.5	female	25	yes	10	100	4	0	0	0	0	8	21	75	1	1	0	0	1	0	1	4	1	1	0	0	0	0	0	2	X	O	U	U	O	U	X	1	2	3	4	5	4	5	22.558001
4	58	9	no	4	13.5	male	25	yes	10	100	47	0	0	1	1	9	17	20	1	1	0	1	0	0	1	4	1	1	0	1	0	0	0	3	X	O	U	O	X	U	X	1	2	3	3	4	4	5	36.145
4	59	10	no	4	12.5	female	19	yes	5	5	47	1	1	1	3	34	42	29	1	1	0	0	0	0	0	2	1	1	0	0	0	0	0	2	X	O	U	U	U	U	U	1	2	3	4	5	4	5	18.315001
4	60	11	no	4	13.5	female	29	yes	5	5	47	1	1	1	3	15	45	20	1	0	0	0	0	0	0	1	1	0	0	0	0	0	0	1	X	U	U	U	U	U	O	1	3	3	4	5	4	3	25.459
4	61	12	no	4	13	male	47	no	10	5	24	0	1	0	1	65	74	58	1	1	1	1	0	0	0	4	1	1	1	1	0	0	0	4	X	O	X	O	U	U	U	1	2	2	3	5	4	5	32.057999
4	62	13	no	4	15	male	20	yes	10	100	24	0	0	0	0	9	10	17	1	0	1	0	0	0	1	3	0	0	0	0	0	0	1	1	X	U	X	U	U	U	X	2	3	3	4	5	4	4	17.518
4	63	14	no	4	13	male	19	yes	10	5	47	0	1	1	2	26	57	83	1	1	0	0	0	0	0	2	1	1	0	0	0	0	0	2	X	O	U	U	X	U	U	1	2	3	4	4	4	5	19.797001
4	64	15	no	4	11	female	23	yes	10	100	47	0	0	1	1	14	41	43	1	1	0	0	1	0	1	4	1	1	0	0	1	0	0	3	X	O	U	U	O	U	X	1	2	3	4	4	4	5	23.243999
4	65	16	no	4	13.5	female	21	yes	10	100	12	0	0	0	0	6	6	14	1	1	0	1	0	0	0	3	1	1	0	1	0	0	0	3	X	O	U	O	X	O	U	1	2	3	3	4	4	5	21.231001
5	66	1	no	5	14	male	26	yes	5	5	24	1	1	0	2	103	31	51	1	1	0	0	0	0	0	2	1	1	0	0	0	0	0	2	X	O	U	U	U	U	U	1	2	3	4	5	4	5	34.414001
5	67	2	no	5	14.5	female	19	yes	10	5	47	0	1	1	2	9	16	25	1	1	1	0	1	0	0	4	1	1	0	0	0	0	0	2	X	O	X	U	O	U	U	1	2	3	4	5	4	5	20.249001
5	68	3	no	5	16.5	female	25	yes	5	5	47	1	1	1	3	28	28	29	1	1	1	0	0	0	0	3	1	1	1	0	0	0	0	3	X	O	X	U	U	U	U	1	2	2	4	5	4	5	27.41
5	69	4	no	5	11.5	female	24	yes	10	100	24	0	0	0	0	9	11	12	1	0	1	0	0	0	0	2	1	0	0	0	0	0	0	1	X	U	X	U	U	U	U	1	3	3	4	5	4	5	20.826
5	70	5	no	5	14	male	22	yes	100	5	8	0	1	0	1	109	91	116	1	0	0	0	0	0	0	1	1	0	0	0	0	0	0	1	X	U	U	U	U	U	U	1	3	3	4	5	4	5	33.681
5	71	6	no	5	15.5	female	23	yes	10	500	47	0	0	1	1	16	54	39	1	0	1	1	0	0	0	3	1	0	1	0	0	0	0	2	X	U	X	O	U	U	U	1	3	2	4	5	4	5	22.48
5	72	7	no	5	12	female	18	yes	10	100	47	0	0	1	1	15	12	19	1	0	0	0	0	0	0	1	1	0	0	0	0	0	0	1	X	U	U	U	U	U	U	1	3	3	4	5	4	5	23.166
5	73	8	no	5	13	female	20	yes	10	100	24	0	0	0	0	86	77	38	1	0	1	0	0	0	0	2	1	0	1	0	0	0	0	2	X	X	X	U	U	U	U	1	2	2	4	5	4	5	45.178001
5	74	9	no	5	13.5	female	18	yes	10	5	24	0	1	0	1	62	52	99	1	0	1	0	1	0	0	3	1	0	1	0	0	0	0	2	X	U	X	U	O	U	U	1	3	2	4	1	4	5	41.994999
5	75	10	no	5	15.5	female	24	yes	5	100	47	1	0	1	2	59	41	83	1	0	1	0	1	0	0	3	1	0	0	0	1	0	0	2	X	U	X	U	O	U	U	1	3	3	4	4	4	5	18.518
5	76	11	no	5	14.5	female	22	yes	10	100	47	0	0	1	1	20	32	62	1	1	1	1	0	0	0	4	1	1	1	1	0	0	0	4	X	O	X	O	U	O	U	1	2	2	3	5	4	5	26.785999
5	77	12	no	5	13	male	24	yes	10	20	24	0	0	0	0	21	53	27	1	0	0	0	1	0	0	2	1	0	0	0	0	0	0	1	X	U	U	U	O	U	O	1	3	3	4	3	4	2	17.830999
5	78	13	no	5	16.5	male	19	yes	5	5	47	1	1	1	3	24	8	18	1	1	1	1	1	1	1	7	1	1	1	1	0	1	0	5	X	O	X	O	O	X	X	1	2	2	3	2	3	3	18.954
5	79	14	no	5	13	male	28	yes	0	100	12	0	0	0	0	120	122	117	1	1	0	1	0	0	0	3	1	0	0	1	0	0	0	2	X	O	U	O	U	O	U	1	3	3	3	5	4	5	39.421001
5	80	15	no	5	16.5	female	24	yes	5	5	47	1	1	1	3	24	48	39	1	1	1	1	0	1	0	5	1	1	1	1	0	0	0	4	X	O	X	O	U	X	U	1	2	2	3	5	4	5	25.023001
6	81	1	no	5	16	female	21	yes	10	100	47	0	0	1	1	4	23	35	1	0	0	0	1	0	0	2	1	0	0	0	1	0	0	2	X	U	U	U	O	O	U	1	3	3	4	4	4	5	27.222
6	82	2	no	5	16	male	25	yes	5	5	47	1	1	1	3	52	18	25	1	1	1	1	0	0	0	4	1	1	1	1	0	0	0	4	X	O	X	O	U	O	O	1	2	2	3	5	4	5	16.474001
6	83	3	no	5	13.5	female	23	yes	10	1	24	0	0	0	0	6	24	28	1	1	0	1	1	0	0	4	1	1	0	1	0	0	0	3	X	O	U	O	O	U	U	1	2	3	3	5	4	5	19.937
6	84	4	no	5	17	male	25	yes	10	5	47	0	1	1	2	8	14	8	1	0	1	1	0	0	0	3	1	0	0	1	0	0	0	2	X	U	X	O	U	U	O	1	3	3	3	5	4	5	34.726002
6	85	5	no	5	14.5	male	21	yes	10	5	47	0	1	1	2	9	38	46	1	1	0	0	0	0	0	2	1	1	0	0	0	0	0	2	X	O	U	U	U	U	U	1	2	3	4	5	4	5	25.319
6	86	6	no	5	13	male	23	yes	10	100	24	0	0	0	0	14	41	49	1	0	0	0	0	0	1	2	1	0	0	0	0	0	0	1	X	U	U	U	U	O	X	1	3	3	4	5	4	5	34.585999
6	87	7	no	5	14.5	male	20	yes	10	100	24	0	0	0	0	6	8	7	1	1	0	0	1	0	0	3	1	0	0	0	1	0	0	2	X	O	U	U	O	U	O	1	3	3	4	4	4	5	14.726
6	88	8	no	5	15.5	male	21	yes	10	100	24	0	0	0	0	20	24	20	1	1	1	0	0	0	0	3	1	1	0	0	0	0	0	2	X	O	X	U	U	U	U	1	2	3	4	5	4	5	17.643
6	89	9	no	5	12.5	male	26	yes	10	100	24	0	0	0	0	4	14	43	1	1	1	0	1	0	1	5	1	1	1	0	0	0	1	4	X	O	X	U	O	O	X	1	2	2	4	3	4	4	16.957001
6	90	10	no	5	16.5	female	21	yes	10	5	24	0	1	0	1	25	8	37	1	1	1	0	0	0	0	3	1	1	1	0	0	0	0	3	X	O	X	U	U	U	U	1	2	2	4	5	4	5	26.816
6	91	11	no	5	15.5	male	24	yes	5	5	47	1	1	1	3	47	49	30	1	1	1	1	0	0	0	4	1	1	1	0	0	0	0	3	X	O	X	O	U	U	U	1	2	2	4	5	4	5	23.759001
6	92	12	no	5	14	female	23	yes	10	100	24	0	0	0	0	11	15	24	1	1	0	0	0	0	0	2	1	1	0	0	0	0	0	2	X	O	U	U	U	U	U	1	2	3	4	5	4	5	24.429001
6	93	13	no	5	15	female	22	yes	105	5	47	0	1	1	2	40	79	14	1	1	1	1	0	1	0	5	1	1	1	0	0	0	0	3	X	O	X	O	U	X	U	1	2	2	4	5	4	5	17.659
6	94	14	no	5	17	male	25	yes	10	5	47	0	1	1	2	6	9	8	1	1	1	1	1	0	0	5	1	1	1	1	0	0	0	4	X	O	X	O	O	U	O	1	2	2	3	5	4	4	32.339001
6	95	15	no	5	16.5	male	22	no	5	5	47	1	1	1	3	13	19	10	1	1	1	1	0	0	0	4	1	0	1	1	0	0	0	3	X	O	X	O	U	U	U	1	3	2	3	5	4	5	18.750999
6	96	16	no	5	16	female	25	yes	10	5	47	0	1	1	2	17	17	19	1	0	1	1	1	0	0	4	1	0	1	0	1	0	0	3	X	U	X	O	O	U	O	1	3	2	4	4	4	5	20.67
6	97	17	no	5	15	female	24	yes	10	100	24	0	0	0	0	11	11	16	1	1	1	0	0	1	1	5	1	1	1	0	0	1	0	4	X	O	X	U	U	X	X	1	2	2	4	5	3	5	36.519001
6	98	18	no	5	13.5	female	23	yes	10	100	24	0	0	0	0	11	6	12	1	0	0	0	1	0	0	2	1	0	0	0	0	0	0	1	X	U	U	U	O	U	O	1	3	3	4	1	4	5	25.023001
6	99	19	no	5	14	female	21	yes	10	100	12	0	0	0	0	32	31	65	1	1	0	1	0	0	0	3	1	1	0	1	0	0	0	3	X	O	U	O	U	O	U	1	2	3	3	5	4	5	24.101999
6	100	20	no	5	15.5	male	25	yes	10	5	47	0	1	1	2	18	54	44	1	1	0	0	0	0	0	2	1	1	0	0	0	0	0	2	X	O	U	U	U	U	U	1	2	3	4	5	4	5	37.501999
7	101	1	no	4	12	female	26	yes	10	10	24	0	0	0	0	10	33	48	1	0	1	0	0	0	0	2	1	0	0	0	0	0	0	1	X	X	X	X	U	U	U	1	3	3	4	5	4	5	36.894001
7	102	2	no	4	14	female	21	yes	10	5	47	0	1	1	2	20	43	81	1	0	0	0	1	0	0	2	1	0	0	0	0	0	0	1	X	U	U	X	O	U	U	1	3	3	3	2	4	5	41.558998
7	103	3	no	4	14	female	23	yes	10	100	47	0	0	1	1	67	16	29	1	0	0	0	0	0	0	1	1	0	0	0	0	0	0	1	X	U	O	U	U	U	U	1	3	3	4	5	4	5	22.292999
7	104	4	no	4	13.5	female	23	yes	10	100	24	0	0	0	0	18	46	41	1	1	1	0	0	0	0	3	1	1	1	0	0	0	0	3	X	O	X	U	U	U	U	1	2	2	4	5	4	5	21.388
7	105	5	no	4	12	female	51	yes	10	100	24	0	0	0	0	21	35	10	0	0	0	0	1	0	0	1	0	0	0	0	1	0	0	1	U	U	U	U	O	O	U	2	3	3	4	4	4	5	26.691999
7	106	6	no	4	13.5	female	28	yes	10	100	24	0	0	0	0	29	24	32	1	0	0	1	0	0	1	3	1	0	0	1	0	0	0	2	X	U	U	O	X	U	X	1	3	3	3	5	4	3	28.952999
7	107	7	no	4	15.5	female	25	yes	10	.2	47	0	0	1	1	10	83	29	1	1	1	0	1	0	0	4	1	1	1	0	0	0	0	3	X	O	X	U	O	U	U	1	2	2	4	2	4	5	22.589001
7	108	8	no	4	14.5	female	25	yes	10	5	47	0	1	1	2	19	15	15	1	1	1	0	0	0	0	3	1	1	1	0	0	0	0	3	X	O	X	U	U	U	U	1	2	2	4	5	4	5	15.772
7	109	9	no	4	16	female	25	yes	10	5	47	0	1	1	2	10	14	16	1	1	1	1	1	0	0	5	1	1	1	1	1	0	0	5	X	O	X	O	O	U	O	1	2	2	3	4	4	5	15.522
7	110	10	no	4	14	female	21	yes	10	100	24	0	0	0	0	25	20	22	1	0	0	1	1	0	0	3	1	0	0	1	1	0	0	3	X	U	U	O	O	O	U	1	3	3	3	4	4	5	22.339001
7	111	11	no	4	14.5	male	26	yes	5	100	47	1	0	1	2	15	14	14	1	0	0	0	0	0	0	1	1	0	0	0	0	0	0	1	X	U	U	U	U	U	U	1	3	3	4	5	4	5	17.049999
7	112	12	no	4	14	female	21	yes	10	100	12	0	0	0	0	20	46	72	1	0	0	0	0	0	0	1	1	0	0	0	0	0	0	1	X	U	U	U	U	U	U	1	3	3	4	5	4	5	33.150002
7	113	13	no	4	14	female	26	yes	5	5	47	1	1	1	3	43	22	81	1	0	0	1	0	1	0	3	1	0	0	1	0	1	0	3	X	X	O	O	X	X	O	1	2	2	3	4	3	5	17.191
7	114	14	no	4	13	male	26	yes	10	5	12	0	1	0	1	7	9	22	1	0	0	0	1	0	0	2	1	0	0	0	1	0	0	2	X	U	U	U	O	U	O	1	3	3	4	4	4	1	18.861
7	115	15	no	4	14.5	female	23	yes	10	100	47	0	0	1	1	3	38	15	1	1	1	1	0	0	1	5	1	1	1	1	0	0	0	4	X	O	X	O	X	O	X	1	2	2	3	4	4	3	16.427
7	116	16	no	4	15	male	24	yes	10	5	32	0	1	0	1	19	32	91	1	1	1	0	0	0	0	3	1	1	1	0	0	0	0	3	X	O	X	U	X	O	U	1	2	2	4	4	4	5	44.412998
8	117	1	no	4	14	female	26	yes	10	500	24	0	0	0	0	25	24	95	1	0	0	1	0	0	0	2	1	0	0	0	0	0	0	1	X	U	U	O	U	U	U	1	3	3	1	5	4	5	21.341
8	118	2	no	4	13.5	female	28	yes	105	5	47	0	1	1	2	43	91	107	1	1	0	1	1	1	0	5	1	1	0	1	0	0	0	3	X	O	U	O	O	X	U	1	2	3	3	1	4	5	34.242001
8	119	3	no	4	14	female	27	yes	5	5	47	1	1	1	3	27	41	21	1	0	1	0	0	0	0	2	1	0	1	0	0	0	0	2	X	U	X	U	U	U	U	1	3	2	4	5	4	5	21.902
8	120	4	no	4	14.5	female	23	yes	10	5	47	0	1	1	2	82	48	39	1	1	0	1	0	0	0	3	1	1	0	0	0	0	0	2	X	O	U	O	U	U	U	1	2	3	4	5	4	5	29.187
8	121	5	no	4	16	female	25	yes	5	5	47	1	1	1	3	53	18	45	1	1	0	1	0	0	0	3	1	1	0	0	0	0	0	2	X	O	U	O	U	U	U	1	2	3	2	5	4	5	14.773
8	122	6	no	4	15	male	27	yes	105	100	47	0	0	1	1	83	40	43	1	0	0	0	1	0	0	2	1	0	0	0	1	0	0	2	X	U	U	X	O	U	U	1	3	3	3	4	4	5	19.905001
8	123	7	no	4	12	female	26	yes	10	100	24	0	0	0	0	11	8	17	1	1	0	0	0	0	0	2	0	1	0	0	0	0	0	1	X	O	O	U	U	U	U	2	2	3	4	5	4	5	18.188999
8	124	8	no	4	11	male	23	no	10	20	24	0	0	0	0	11	32	42	1	0	0	1	0	1	0	3	1	0	0	1	0	0	0	2	X	X	U	O	U	X	O	1	3	3	3	5	4	5	24.851
8	125	9	no	4	12.5	female	26	yes	5	100	24	1	0	0	1	112	59	118	1	0	0	0	0	0	0	1	1	0	0	0	0	0	0	1	X	U	O	U	U	U	U	1	3	3	4	5	4	5	33.588001
8	126	10	no	4	15	male	27	yes	10	100	47	0	0	1	1	32	49	27	1	1	0	0	0	0	0	2	1	1	0	0	0	0	0	2	X	O	U	U	U	U	U	1	2	3	4	5	4	5	30.92
8	127	11	no	4	11.5	female	23	yes	10	100	36	0	0	0	0	66	115	78	1	0	0	0	1	0	0	2	1	0	0	0	0	0	0	1	X	U	U	U	O	U	O	1	3	3	4	2	4	2	15.179
8	128	12	no	4	15	female	28	yes	5	5	47	1	1	1	3	52	30	32	1	0	0	0	0	0	0	1	1	0	0	0	0	0	0	1	X	U	O	U	U	U	U	1	3	3	4	5	4	5	31.511999
9	129	1	no	6	16.5	female	22	yes	10	5	47	0	1	1	2	17	12	13	1	1	1	1	1	0	1	6	0	1	1	1	0	0	1	4	X	O	X	O	O	O	X	2	2	2	3	5	4	4	19.298
9	130	2	no	6	15	male	25	yes	5	5	47	1	1	1	3	35	63	29	1	0	0	0	0	1	1	3	1	0	0	0	0	1	1	3	X	U	U	X	X	X	X	1	3	3	3	5	3	4	38.953999
9	131	3	no	6	12	female	24	yes	5	20	47	1	0	1	2	112	28	18	1	0	0	0	1	0	0	2	1	0	0	0	1	0	0	2	X	X	O	U	O	O	U	1	1	3	4	4	4	5	18.267
9	132	4	no	6	12.5	male	22	yes	10	100	24	0	0	0	0	16	32	28	1	0	1	0	0	0	0	2	1	0	0	0	0	0	0	1	X	X	X	U	X	U	O	1	1	1	4	4	4	5	33.166
9	133	5	no	6	15.5	male	30	yes	10	100	47	0	0	1	1	18	92	22	1	1	1	0	0	1	0	4	1	1	1	0	0	0	0	3	X	O	X	U	U	X	U	1	2	2	4	5	2	5	41.372002
9	134	6	no	6	13.5	female	32	yes	10	1	24	0	0	0	0	17	40	55	1	0	0	1	0	0	0	2	1	0	0	1	0	0	0	2	X	U	U	O	U	U	U	1	3	3	3	5	4	5	34.507999
9	135	7	no	6	17.5	female	23	yes	10	5	47	0	1	1	2	24	14	35	1	1	0	0	0	0	0	2	1	1	0	0	0	0	0	2	X	O	U	U	U	U	U	1	2	3	4	5	4	5	21.372
9	136	8	no	6	15.5	male	30	yes	5	5	47	1	1	1	3	18	69	38	1	1	1	0	0	1	0	4	1	1	0	0	0	1	0	3	X	O	X	U	U	X	O	1	2	3	4	5	3	5	28.017
9	137	9	no	6	16.5	female	22	yes	10	100	47	0	0	1	1	20	44	25	1	0	0	0	0	1	1	3	1	0	0	0	0	0	0	1	X	U	U	U	U	X	X	1	3	3	4	5	4	5	22.417
9	138	10	no	6	17.5	female	24	yes	10	5	47	0	1	1	2	13	34	20	1	1	1	1	1	1	0	6	1	1	1	1	1	1	0	6	X	O	X	O	O	X	O	1	2	2	3	4	3	5	17.737
9	139	11	no	6	13	female	26	yes	10	75	24	0	0	0	0	10	52	28	1	0	0	0	1	0	0	2	1	0	0	0	1	0	0	2	X	U	O	U	O	U	U	1	3	2	4	4	4	5	18.346001
9	140	12	no	6	15	female	23	yes	5	5	47	1	1	1	3	115	36	49	1	0	0	0	0	0	0	1	1	0	0	0	0	0	0	1	X	U	U	U	U	U	U	1	3	3	4	5	4	5	15.756
9	141	13	no	6	16	male	22	yes	10	5	24	0	1	0	1	18	45	81	1	0	0	0	0	0	0	1	1	0	0	0	0	0	0	1	X	U	U	U	U	U	U	1	3	3	4	5	4	5	21.809
9	142	14	no	6	13.5	female	21	yes	10	100	47	0	0	1	1	14	36	57	1	0	0	1	0	0	0	2	1	0	0	1	0	0	0	2	X	U	U	O	U	U	U	1	3	3	3	5	4	5	19.313
9	143	15	no	6	15.5	female	24	yes	5	5	12	1	1	0	2	12	17	39	1	1	1	1	0	0	0	4	1	0	1	0	0	0	0	2	X	O	X	O	U	U	U	1	3	2	4	5	4	5	20.233999
9	144	16	no	6	14.5	male	22	yes	10	5	47	0	1	1	2	23	35	77	1	0	0	1	1	0	0	3	1	0	0	1	1	0	0	3	X	U	O	O	O	U	O	1	3	3	3	4	4	2	21.778
9	145	17	no	6	16	female	21	yes	10	5	47	0	1	1	2	39	37	47	1	1	1	1	1	1	0	6	1	1	1	1	1	1	0	6	X	O	X	O	O	X	U	1	2	2	3	4	3	5	25.912001
9	146	18	no	6	16	female	27	yes	10	100	47	0	0	1	1	18	48	48	1	0	1	0	0	0	0	2	1	0	1	0	0	0	0	2	X	U	X	U	U	U	U	1	3	2	4	5	4	5	37.830002
10	147	1	no	5	15.5	male	22	yes	5	5	47	1	1	1	3	82	80	67	1	1	0	0	1	0	1	4	1	0	0	0	1	0	0	2	X	O	O	X	O	U	X	1	3	2	1	4	4	5	22.650999
10	148	2	no	5	15.5	female	22	yes	5	5	47	1	1	1	3	25	28	16	1	1	1	1	0	0	0	4	1	0	1	1	0	0	0	3	X	O	X	O	X	O	O	1	3	2	3	4	4	2	16.629999
10	149	3	no	5	16.5	female	22	yes	5	5	8	1	1	0	2	63	99	121	1	1	0	0	0	0	0	2	1	1	0	0	0	0	0	2	X	O	U	U	U	U	U	1	2	3	4	5	4	5	67.422997
10	150	4	no	5	18	male	24	yes	5	5	47	1	1	1	3	95	28	65	1	1	1	1	1	1	1	7	1	1	1	1	1	1	1	7	X	O	X	O	O	X	X	1	2	2	3	4	3	4	40.356998
10	151	5	no	5	15.5	male	27	yes	5	100	47	1	0	1	2	21	17	16	1	1	1	1	1	1	0	6	1	1	1	1	1	1	0	6	X	O	X	O	O	X	O	1	2	2	3	4	3	5	20.889
10	152	6	no	5	15	female	24	yes	10	100	32	0	0	0	0	10	63	86	1	1	0	0	0	1	0	3	1	1	0	0	0	0	0	2	X	O	U	U	U	X	U	1	2	3	4	5	4	5	43.243
10	153	7	no	5	16	female	23	yes	5	100	47	1	0	1	2	23	34	41	1	1	1	1	0	0	0	4	1	0	1	1	0	0	0	3	X	O	X	O	U	O	O	1	3	2	3	5	4	5	21.388
10	154	8	no	5	14	female	24	yes	10	100	24	0	0	0	0	5	11	19	1	0	0	0	0	0	0	1	1	0	0	0	0	0	0	1	X	U	U	U	U	U	O	1	3	3	4	5	4	5	19.468
10	155	9	no	5	13.5	male	21	yes	10	5	47	0	1	1	2	13	84	36	1	1	0	0	0	0	0	2	1	1	0	0	0	0	0	2	X	O	U	U	U	U	U	1	2	3	4	5	4	5	14.929
10	156	10	no	5	11.5	female	20	yes	10	100	24	0	0	0	0	17	27	57	1	0	0	1	0	0	0	2	1	0	0	0	0	0	0	1	X	X	U	O	U	U	U	1	3	3	4	5	4	5	26.426001
10	157	11	no	5	12.5	male	28	yes	10	100	24	0	0	0	0	14	32	17	1	0	0	0	0	0	0	1	1	0	0	0	0	0	0	1	X	U	U	U	U	U	U	1	3	3	4	5	4	5	17.238001
10	158	12	no	5	15	male	21	yes	5	5	47	1	1	1	3	66	26	70	1	0	0	0	0	0	0	1	1	0	0	0	0	0	0	1	X	U	U	U	U	U	U	1	3	3	4	5	4	5	38.390999
10	159	13	no	5	16.5	male	20	yes	5	1	7	1	0	0	1	30	42	66	1	1	1	0	0	0	0	3	1	1	1	0	0	0	0	3	X	O	X	U	U	O	U	1	2	2	4	5	4	5	26.208
10	160	14	no	5	13.5	male	27	yes	10	100	47	0	0	1	1	13	78	34	1	0	1	1	1	0	0	4	1	0	1	0	0	0	0	2	X	X	X	O	O	U	O	1	1	2	4	1	4	4	16.365
10	161	15	no	5	14	female	20	yes	10	100	12	0	0	0	0	33	50	126	1	0	1	0	1	0	0	3	1	0	1	0	0	0	0	2	X	U	X	U	O	U	O	1	3	2	4	5	4	5	22.386999
11	162	1	yes	4	16.5	female	22	yes	10	5	47	0	1	1	2	9	42	17	1	1	1	1	0	1	0	5	1	1	1	0	0	1	0	4	X	O	X	O	U	X	U	1	2	2	4	5	3	5	9.4849997
11	163	2	yes	4	15	female	25	yes	10	100	1	0	0	0	0	22	28	22	1	1	1	1	0	0	0	4	1	1	1	0	0	0	0	3	X	O	X	O	U	U	U	1	2	2	4	5	4	5	15.616
11	164	3	yes	4	15	female	18	no	5	5	47	1	1	1	3	50	15	16	1	1	1	1	0	0	0	4	1	1	1	1	0	0	0	4	X	O	X	O	U	O	U	1	2	2	3	5	4	5	10.53
11	165	4	yes	4	13.5	male	21	yes	10	100	47	0	0	1	1	28	29	47	1	1	1	1	0	0	1	5	1	1	0	0	0	0	0	2	X	O	X	O	X	U	X	1	2	3	4	4	4	5	13.494
11	166	5	yes	4	14.5	female	21	yes	10	5	47	0	1	1	2	42	18	19	1	1	0	0	0	0	0	2	1	1	0	0	0	0	0	2	X	O	U	U	U	U	O	1	2	3	4	5	4	5	13.307
11	167	6	yes	4	13.5	female	23	yes	10	1	47	0	0	1	1	122	40	64	1	1	0	0	1	0	0	3	1	1	0	0	1	0	0	3	X	O	U	U	O	U	U	1	2	3	4	4	4	5	16.677
11	168	7	yes	4	13.5	female	22	yes	10	500	24	0	0	0	0	28	41	40	1	1	1	1	0	0	1	5	1	1	1	1	0	0	0	4	X	O	X	O	U	U	X	1	2	2	3	5	4	5	13.76
11	169	8	yes	4	13.5	male	29	yes	10	1	47	0	0	1	1	157	122	20	1	1	1	1	0	0	1	5	1	1	1	1	0	0	0	4	X	O	X	O	X	O	X	1	2	2	3	4	3	3	13.338
11	170	9	yes	4	14.5	male	20	yes	10	100	7	0	0	0	0	7	15	33	1	1	0	0	0	0	0	2	1	1	0	0	0	0	0	2	X	O	O	X	U	U	U	1	2	3	3	5	4	5	12.012
11	171	10	yes	4	16	female	21	yes	5	5	47	1	1	1	3	26	19	25	1	1	1	1	0	0	0	4	1	1	1	0	0	0	0	3	X	O	X	O	U	U	U	1	2	2	4	5	4	5	11.357
11	172	11	yes	4	16	female	22	yes	5	5	47	1	1	1	3	36	12	24	1	1	1	1	0	0	0	4	1	1	1	0	0	0	0	3	X	O	X	O	U	O	U	1	2	2	4	5	4	5	18.969999
11	173	12	yes	4	14	female	21	yes	10	100	24	0	0	0	0	16	23	24	1	1	0	0	0	0	0	2	1	1	0	0	0	0	0	2	X	O	U	U	X	U	U	1	2	3	4	4	4	5	16.069
11	174	13	yes	4	12.5	female	23	yes	5	100	47	1	0	1	2	24	47	17	1	0	0	1	0	0	1	3	1	0	0	0	0	0	0	1	X	X	O	O	X	O	X	1	1	2	1	1	1	1	18.502001
11	175	14	yes	4	13.5	female	25	yes	5	100	47	1	0	1	2	60	53	37	1	1	1	1	0	0	0	4	1	1	1	0	0	0	0	3	X	O	X	O	X	U	U	1	2	2	1	1	4	5	16.410999
11	176	15	yes	4	16.5	female	24	yes	105	5	47	0	1	1	2	15	53	52	1	1	1	1	0	0	0	4	1	1	0	1	0	0	0	3	X	O	X	O	X	U	O	1	2	3	3	4	4	4	9.8280001
11	177	16	yes	4	16	male	23	yes	5	5	47	1	1	1	3	48	27	24	1	1	1	1	0	0	0	4	1	1	1	0	0	0	0	3	X	O	X	O	U	U	U	1	2	2	4	5	4	5	19.547001
12	178	1	yes	6	15	female	25	yes	10	100	12	0	0	0	0	11	40	45	1	1	1	0	0	0	0	3	1	1	0	0	0	0	0	2	X	O	X	U	U	U	U	1	2	3	4	5	4	5	13.135
12	179	2	yes	6	14.5	male	25	yes	10	100	12	0	0	0	0	119	109	112	1	1	1	1	0	0	0	4	1	1	1	1	0	0	0	4	X	O	X	O	U	O	O	1	2	2	3	5	4	5	17.784
12	180	3	yes	6	13.5	female	20	yes	10	100	47	0	0	1	1	10	16	65	1	0	0	0	0	0	0	1	1	0	0	0	0	0	0	1	X	U	U	U	U	U	U	1	3	3	4	5	4	5	14.134
12	181	4	yes	6	14	female	20	yes	10	100	47	0	0	1	1	16	76	35	1	1	0	0	1	0	0	3	1	1	0	0	1	0	0	3	X	O	U	U	O	U	U	1	2	3	4	4	4	5	21.528
12	182	5	yes	6	13	female	20	yes	10	100	24	0	0	0	0	42	103	113	1	1	0	1	0	0	0	3	1	1	0	0	0	0	0	2	X	O	U	O	U	O	O	1	2	3	4	5	4	5	17.02
12	183	6	yes	6	14	female	24	no	10	100	47	0	0	1	1	115	115	69	1	0	1	0	0	0	0	2	1	0	0	0	0	0	0	1	X	X	X	U	U	U	U	1	1	1	4	5	4	5	14.851
12	184	7	yes	6	13	female	21	yes	10	100	24	0	0	0	0	31	25	22	1	1	0	1	1	1	0	5	1	1	0	0	1	0	0	3	X	O	O	O	O	X	U	1	2	3	4	4	4	5	18.438999
12	185	8	yes	6	16.5	male	24	yes	10	5	47	0	1	1	2	29	60	20	1	1	1	1	1	0	0	5	1	1	1	1	0	0	0	4	X	O	X	O	O	O	U	1	2	2	3	5	4	5	14.024
12	186	9	yes	6	14.5	female	24	yes	5	5	47	1	1	1	3	67	20	16	1	1	0	0	0	0	0	2	1	1	0	0	0	0	0	2	X	O	U	U	U	U	U	1	2	3	4	5	4	5	12.527
12	187	10	yes	6	16	female	20	yes	5	100	47	1	0	1	2	27	18	60	1	1	1	1	1	0	0	5	1	1	1	1	1	0	0	5	X	O	X	O	O	O	O	1	2	2	3	4	4	5	15.272
12	188	11	yes	6	18	male	26	yes	5	5	47	1	1	1	3	26	43	19	1	0	1	0	0	0	0	2	1	0	0	0	0	0	0	1	X	X	X	U	U	U	U	1	3	3	4	5	4	5	12.574
12	189	12	yes	6	15	female	26	yes	10	100	47	0	0	1	1	6	47	21	1	1	1	0	0	0	0	3	1	1	1	0	0	0	0	3	X	O	X	U	U	U	U	1	2	2	4	5	4	5	13.51
12	190	13	yes	6	17	male	27	yes	10	5	47	0	1	1	2	11	44	12	1	1	1	1	1	1	1	7	1	1	1	1	1	1	0	6	X	O	X	O	O	X	X	1	2	2	3	4	3	5	12.387
12	191	14	yes	6	13.5	female	20	yes	10	100	24	0	0	0	0	6	33	83	1	0	0	1	0	0	0	2	1	0	0	1	0	0	0	2	X	U	U	O	X	U	U	1	3	3	3	5	4	5	12.948
12	192	15	yes	6	14	female	21	yes	10	100	47	0	0	1	1	93	94	33	1	1	1	0	0	0	0	3	1	1	1	0	0	0	0	3	X	O	X	U	U	O	U	1	2	2	4	5	4	5	14.648
12	193	16	yes	6	16.5	female	24	yes	5	5	47	1	1	1	3	17	18	29	1	1	1	0	0	1	0	4	1	1	0	0	0	1	0	3	X	O	X	X	U	X	O	1	2	3	3	5	3	4	10.686
12	194	17	yes	6	13.5	female	20	yes	10	5	47	0	1	1	2	7	13	21	1	1	0	0	0	0	0	2	1	1	0	0	0	0	0	2	X	O	U	U	U	U	O	1	2	3	4	5	4	5	13.463
12	195	18	yes	6	16	male	25	yes	10	100	47	0	0	1	1	9	71	17	1	1	1	0	0	0	0	3	1	0	0	0	0	0	0	1	X	O	X	U	U	U	U	1	3	3	4	5	4	5	11.263
13	196	1	yes	4	15	male	26	yes	10	5	47	0	1	1	2	22	15	22	1	1	1	1	1	0	0	5	1	1	1	1	1	0	0	5	X	O	X	O	O	U	U	1	2	2	3	4	4	5	15.351
13	197	2	yes	4	14	male	30	yes	10	1	24	0	0	0	0	42	102	78	1	1	1	1	0	0	0	4	1	1	1	1	0	0	0	4	X	O	X	O	U	U	O	1	2	2	3	5	4	5	24.320999
13	198	3	yes	4	16	female	20	yes	10	5	47	0	1	1	2	12	14	54	1	1	1	0	0	0	0	3	1	1	1	0	0	0	0	3	X	O	X	U	U	U	U	1	2	2	4	5	4	5	11.685
13	199	4	yes	4	16.5	female	22	yes	10	5	47	0	1	1	2	12	69	27	1	1	1	1	1	0	1	6	1	1	1	1	0	0	0	4	X	O	X	O	O	U	X	1	2	2	3	5	4	5	28.438999
13	200	5	yes	4	13.5	female	25	yes	10	5	47	0	1	1	2	8	4	15	1	1	1	1	0	0	0	4	1	1	1	1	0	0	0	4	X	O	X	O	X	U	U	1	2	2	3	5	4	5	12.214
13	201	6	yes	4	14	male	32	no	5	100	47	1	0	1	2	29	82	28	1	1	1	0	0	0	0	3	1	1	1	0	0	0	0	3	X	O	X	X	U	O	U	1	2	2	3	5	4	5	13.104
13	202	7	yes	4	14.5	male	20	yes	10	5	47	0	1	1	2	8	16	17	1	1	1	0	0	0	1	4	1	1	1	0	0	0	0	3	X	O	X	X	U	O	X	1	2	2	3	5	4	5	12.028
13	203	8	yes	4	13	female	21	yes	10	10	24	0	0	0	0	8	13	17	1	1	0	0	0	0	0	2	1	1	0	0	0	0	0	2	X	O	U	U	U	U	U	1	2	3	4	5	4	5	15.038
13	204	9	yes	4	14	female	21	yes	10	20	24	0	0	0	0	13	22	43	1	1	1	0	0	0	0	3	1	1	0	0	0	0	0	2	X	O	X	U	U	U	U	1	2	3	4	5	4	5	17.268999
13	205	10	yes	4	14.5	female	21	yes	5	5	24	1	1	0	2	98	85	79	1	0	0	0	0	0	1	2	1	0	0	0	0	0	0	1	X	U	U	U	U	U	X	1	3	3	4	5	4	5	19.563
13	206	11	yes	4	15	female	20	yes	10	5	24	0	1	0	1	9	8	15	1	1	1	1	0	0	1	5	1	1	1	1	0	0	0	4	X	O	X	O	X	O	X	1	2	2	3	1	4	5	10.982
13	207	12	yes	4	15	male	29	yes	10	100	47	0	0	1	1	29	60	59	1	1	1	1	0	0	0	4	1	1	0	1	0	0	0	3	X	O	X	O	U	U	U	1	2	3	3	5	4	5	16.629
13	208	13	yes	4	14	female	27	yes	10	100	14	0	0	0	0	8	48	126	1	1	1	0	0	0	0	3	1	1	1	0	0	0	0	3	X	O	X	U	U	U	U	1	2	2	4	5	4	5	11.107
13	209	14	yes	4	15	male	22	yes	10	5	47	0	1	1	2	20	68	64	1	0	1	0	0	0	0	2	1	0	0	0	0	0	0	1	X	X	X	U	U	U	U	1	1	1	4	5	4	5	36.005001
13	210	15	yes	4	14.5	male	25	yes	5	5	47	1	1	1	3	74	38	31	1	1	0	1	0	0	1	4	1	1	0	1	0	0	0	3	X	O	O	O	X	O	X	1	2	3	3	4	4	5	17.035
13	211	16	yes	4	10.5	female	22	no	10	1	24	0	0	0	0	54	73	127	1	0	0	0	0	0	1	2	1	0	0	0	0	0	0	1	X	U	O	X	X	U	X	1	3	3	1	4	4	2	24.086
14	212	1	yes	4	11.5	female	19	yes	10	100	24	0	0	0	0	20	30	110	1	0	1	1	0	0	0	3	0	0	1	1	0	0	0	2	X	U	X	O	X	U	U	2	3	2	3	5	4	5	12.215
14	213	2	yes	4	15.5	female	22	yes	10	5	47	0	1	1	2	17	47	35	1	1	1	0	0	0	0	3	1	1	1	0	0	0	0	3	X	O	X	U	U	U	U	1	2	2	4	5	4	5	14.571
14	214	3	yes	4	14.5	female	24	yes	5	1	47	1	0	1	2	14	26	42	1	1	1	0	0	0	0	3	1	1	1	0	0	0	0	3	X	O	X	X	X	U	U	1	2	2	3	4	4	5	12.387
14	215	4	yes	4	16.5	female	21	yes	5	5	47	1	1	1	3	25	41	27	1	1	1	1	1	1	1	7	1	1	1	1	1	1	0	6	X	O	X	O	O	X	X	1	2	2	3	4	3	5	13.651
14	216	5	yes	4	15.5	male	22	yes	10	1	12	0	0	0	0	26	93	113	1	1	1	0	1	0	0	4	0	1	1	0	1	0	0	3	X	O	X	U	O	U	U	2	2	2	4	4	4	5	21.028999
14	217	6	yes	4	14.5	male	20	yes	5	5	47	1	1	1	3	33	42	23	1	1	1	1	0	0	0	4	1	1	0	0	0	0	0	2	X	O	X	O	X	U	U	1	2	3	4	4	4	5	10.281
14	218	7	yes	4	14	male	22	yes	10	5	47	0	1	1	2	26	46	30	1	1	1	1	0	1	0	5	1	1	0	1	0	0	0	3	X	O	X	O	U	X	U	1	2	3	3	5	4	5	14.992
14	219	8	yes	4	15	male	24	yes	5	5	47	1	1	1	3	64	9	12	1	1	1	1	0	1	0	5	1	1	1	1	0	0	0	4	X	O	X	O	U	X	U	1	2	2	3	5	4	5	15.678
15	220	1	yes	6	14	female	25	yes	10	100	47	0	0	1	1	42	30	72	0	0	0	0	0	0	0	0	0	0	0	0	0	0	0	0	U	U	U	U	U	U	U	2	3	3	4	5	4	5	16.848
15	221	2	yes	6	18	female	20	yes	5	5	47	1	1	1	3	55	55	63	1	1	1	1	0	0	0	4	1	0	1	1	0	0	0	3	X	O	X	O	U	U	U	1	3	2	3	5	4	5	14.758
15	222	3	yes	6	14.5	female	23	yes	10	100	24	0	0	0	0	20	18	35	1	1	1	0	0	0	0	3	1	1	1	0	0	0	0	3	X	O	X	U	U	O	U	1	2	2	4	5	4	5	14.945
15	223	4	yes	6	12.5	female	20	yes	10	100	24	0	0	0	0	17	52	12	0	0	0	0	0	0	0	0	0	0	0	0	0	0	0	0	U	X	O	U	U	U	U	2	2	3	4	5	4	5	9.5159998
15	224	5	yes	6	11.5	female	23	yes	10	100	24	0	0	0	0	20	13	30	1	0	0	1	0	0	0	2	1	0	0	0	0	0	0	1	X	U	U	O	U	U	U	1	3	3	4	5	4	5	12.636
15	225	6	yes	6	13.5	female	21	yes	10	100	24	0	0	0	0	8	18	12	1	0	1	0	1	1	0	4	1	0	0	0	1	0	0	2	X	X	X	X	O	X	U	1	1	1	1	4	4	5	14.352
15	226	7	yes	6	15.5	female	21	yes	10	5	47	0	1	1	2	5	6	33	1	1	1	1	1	1	1	7	1	1	1	1	0	1	0	5	X	O	X	O	O	X	X	1	2	2	3	5	3	5	12.605
15	227	8	yes	6	14.5	female	22	yes	10	100	24	0	0	0	0	21	10	11	1	0	0	0	0	0	0	1	1	0	0	0	0	0	0	1	X	U	U	U	U	U	U	1	3	3	4	5	4	5	13.166
15	228	9	yes	6	15.5	male	30	yes	10	5	47	0	1	1	2	8	50	52	1	1	1	0	0	0	0	3	1	1	1	0	0	0	0	3	X	O	X	X	U	U	U	1	2	2	3	5	4	5	13.401
15	229	10	yes	6	12	female	20	yes	10	100	24	0	0	0	0	8	22	16	1	0	0	0	0	0	0	1	1	0	0	0	0	0	0	1	X	U	O	U	U	O	U	1	3	3	4	5	4	5	16.521
15	230	11	yes	6	14	female	21	yes	10	100	47	0	0	1	1	7	23	44	1	0	0	0	0	0	0	1	1	0	0	0	0	0	0	1	X	U	U	U	U	U	U	1	3	3	4	5	4	5	13.057
15	231	12	yes	6	14.5	female	21	yes	5	5	47	1	1	1	3	94	47	31	1	1	1	0	0	0	0	3	1	1	0	0	0	0	0	2	X	O	X	U	U	U	U	1	2	3	4	5	4	5	12.979
15	232	13	yes	6	15.5	female	25	yes	10	5	47	0	1	1	2	3	5	9	1	1	1	1	0	1	0	5	1	1	1	1	0	1	0	5	X	O	X	O	U	X	U	1	2	2	3	5	3	5	14.648
15	233	14	yes	6	15	female	19	yes	10	100	12	0	0	0	0	72	102	70	1	1	0	0	1	0	1	4	1	1	0	0	1	0	0	3	X	O	O	U	O	U	X	1	2	3	4	4	4	5	11.654
15	234	15	yes	6	13	female	23	yes	10	100	24	0	0	0	0	8	12	12	1	0	0	0	0	0	0	1	1	0	0	0	0	0	0	1	X	U	U	U	U	U	U	1	3	3	4	5	4	5	13.354
15	235	16	yes	6	16	female	21	yes	10	100	47	0	0	1	1	17	19	91	1	1	1	0	0	0	0	3	1	1	1	0	0	0	0	3	X	O	X	U	U	U	U	1	2	2	4	5	4	5	19.079
15	236	17	yes	6	17	male	26	yes	5	5	47	1	1	1	3	17	34	26	1	1	1	1	1	1	1	7	1	1	1	1	1	1	0	6	X	O	X	O	O	X	X	1	2	2	3	4	3	5	24.367001
15	237	18	yes	6	14.5	male	20	yes	10	100	47	0	0	1	1	18	21	27	1	1	1	1	1	1	0	6	1	1	1	1	1	1	0	6	X	O	X	O	O	X	O	1	2	2	3	4	3	5	11.966
16	262	1	no	5	16	male	20	yes	5	100	47	1	0	1	2	43	37	19	1	1	1	0	0	0	0	3	1	0	1	0	0	0	0	2	X	O	X	U	U	U	U	1	3	2	4	5	4	5	25.302999
16	263	2	no	5	15	male	24	yes	10	5	47	0	1	1	2	86	29	24	1	1	0	1	0	0	0	3	1	1	0	0	0	0	0	2	X	O	U	O	U	U	O	1	2	3	4	5	4	2	16.162001
16	264	3	no	5	13.5	female	26	yes	5	1	7	1	0	0	1	72	38	33	1	1	0	0	0	1	0	3	1	1	0	0	0	1	0	3	X	O	O	U	U	X	O	1	2	3	4	5	3	5	15.772
16	265	4	no	5	15.5	female	20	yes	10	5	47	0	1	1	2	12	26	28	1	1	1	1	1	0	0	5	1	1	1	0	0	0	0	3	X	O	X	O	O	U	O	1	2	2	4	5	4	5	34.804001
16	266	5	no	5	14.5	male	25	yes	5	5	47	1	1	1	3	11	13	9	1	1	0	0	0	0	0	2	1	1	0	0	0	0	0	2	X	O	U	X	X	U	O	1	2	3	4	4	4	5	16.926001
16	267	6	no	5	15	male	19	yes	10	500	24	0	0	0	0	11	62	121	1	1	1	0	1	1	1	6	1	1	0	0	1	0	1	4	X	O	X	U	O	X	X	1	2	3	4	4	4	4	25.240999
16	268	7	no	5	17.5	female	25	yes	5	5	47	1	1	1	3	43	10	34	1	0	0	0	0	0	0	1	1	0	0	0	0	0	0	1	X	U	U	U	U	U	U	1	3	3	4	5	4	5	27.16
16	269	8	no	5	14	male	24	yes	10	1	47	0	0	1	1	13	71	47	1	1	1	0	1	0	0	4	1	1	1	0	1	0	0	4	X	O	X	U	O	U	U	1	2	2	4	4	4	5	17.846001
16	270	9	no	5	14.5	female	20	yes	5	5	47	1	1	1	3	45	33	13	1	1	1	1	0	0	0	4	1	0	1	1	0	0	0	3	X	O	X	O	U	O	U	1	3	2	3	5	4	5	23.525
16	271	10	no	5	12.5	female	20	yes	10	100	24	0	0	0	0	14	26	30	1	1	0	0	1	0	0	3	1	0	0	0	1	0	0	2	X	O	U	U	O	U	U	1	3	3	4	4	4	5	21.231001
16	272	11	no	5	13	female	25	yes	320	100	12	0	0	0	0	24	54	69	1	1	0	1	0	0	0	3	0	1	0	1	0	0	0	2	X	O	U	O	U	U	O	2	2	3	3	5	4	5	33.837002
16	273	12	no	5	15.5	male	21	yes	10	5	47	0	1	1	2	12	25	16	1	0	0	0	1	0	1	3	1	0	0	0	1	0	1	3	X	U	U	U	O	O	X	1	3	3	4	4	4	4	19.327999
16	274	13	no	5	15	female	23	yes	5	100	47	1	0	1	2	51	61	42	1	1	1	1	1	0	0	5	1	1	1	1	0	0	0	4	X	O	X	O	O	O	U	1	2	2	3	5	4	5	21.357
16	275	14	no	5	15	male	27	yes	10	100	47	0	0	1	1	16	19	21	1	0	0	1	1	0	0	3	1	0	0	0	0	0	0	1	X	U	O	O	O	U	O	1	3	3	4	5	4	4	27.268999
16	276	15	no	5	17	male	22	yes	10	100	47	0	0	1	1	9	6	17	1	1	1	1	1	1	0	6	1	0	1	1	0	0	0	3	X	O	X	O	O	X	O	1	3	2	3	5	4	2	26.443001
16	277	16	no	5	15	male	35	yes	10	5	47	0	1	1	2	15	15	20	1	1	1	0	0	0	0	3	1	0	1	0	0	0	0	2	X	O	X	U	U	U	U	1	3	2	4	5	4	5	23.212999
16	278	17	no	5	15	female	20	yes	10	5	47	0	1	1	2	41	19	59	1	1	0	0	0	0	0	2	1	0	0	0	0	0	0	1	X	O	O	X	U	U	U	1	3	1	4	5	4	5	21.622
16	279	18	no	5	11.5	female	24	yes	10	100	24	0	0	0	0	24	38	70	1	0	1	0	1	0	0	3	1	0	0	0	0	0	0	1	X	X	X	X	O	U	O	1	2	1	2	3	4	5	20.655001
16	280	19	no	5	17.5	male	21	yes	5	5	47	1	1	1	3	11	8	11	1	1	1	1	1	1	1	7	1	1	1	1	1	1	0	6	X	O	X	O	O	X	X	1	2	2	3	4	3	5	18.594999
16	281	20	no	5	16.5	male	19	yes	5	5	47	1	1	1	3	24	34	8	1	0	1	1	0	1	1	5	1	0	0	1	0	0	0	2	X	U	X	O	U	X	X	1	3	3	3	5	4	5	34.834999
17	282	1	no	4	13.5	female	25	yes	10	100	24	0	0	0	0	39	38	37	1	0	1	1	1	1	1	6	1	0	0	0	0	0	0	1	X	X	X	O	O	X	X	1	1	1	1	1	1	5	26.504
17	283	2	no	4	15.5	male	22	yes	10	5	47	0	1	1	2	10	14	13	1	1	0	1	1	1	0	5	1	1	0	1	1	1	0	5	X	O	U	O	O	X	U	1	2	3	3	4	3	5	13.993
17	284	3	no	4	16	female	22	yes	10	5	47	0	1	1	2	18	25	12	1	0	0	1	1	1	1	5	1	0	0	1	1	0	0	3	X	U	U	O	O	X	X	1	3	3	3	4	4	5	39.702999
17	285	4	no	4	14.5	female	23	yes	10	100	24	0	0	0	0	24	12	19	1	1	0	0	0	1	1	4	1	1	0	0	0	1	1	4	X	O	U	U	U	X	X	1	2	3	4	5	3	4	15.756
17	286	5	no	4	13.5	female	22	yes	5	20	47	1	0	1	2	46	63	53	1	0	0	0	0	0	0	1	1	0	0	0	0	0	0	1	X	U	U	U	U	U	U	1	3	3	4	5	4	5	27.237
17	287	6	no	4	13.5	male	27	yes	10	5	36	0	1	0	1	13	41	87	1	0	1	0	0	1	0	3	1	0	1	0	0	0	0	2	X	X	X	U	U	X	U	1	2	2	4	5	4	5	25.537001
17	288	7	no	4	17.5	male	25	yes	5	5	47	1	1	1	3	9	28	18	1	0	1	0	1	0	0	3	1	0	1	0	1	0	0	3	X	U	X	U	O	U	U	1	3	2	4	4	4	5	18.065001
17	289	8	no	4	14.5	female	20	yes	5	5	47	1	1	1	3	24	54	26	1	0	0	0	0	0	1	2	1	0	0	0	0	0	0	1	X	U	U	U	U	U	X	1	3	3	4	5	4	5	48.702999
17	290	9	no	4	14.5	female	20	yes	5	500	47	1	0	1	2	56	25	28	1	0	1	0	0	0	1	3	1	0	1	0	0	0	0	2	X	U	X	U	U	U	X	1	3	2	4	5	4	3	13.572
17	291	10	no	4	14	female	24	yes	10	100	4	0	0	0	0	22	46	83	1	1	1	0	0	0	0	3	1	1	1	0	0	0	0	3	X	O	X	U	U	U	U	1	2	2	4	5	4	5	21.232
17	292	11	no	4	14.5	female	24	no	10	100	47	0	0	1	1	15	23	15	1	0	0	0	0	0	0	1	1	0	0	0	0	0	0	1	X	U	U	U	X	U	U	1	3	3	4	3	4	5	22.183001
17	293	12	no	4	16.5	male	26	yes	5	5	47	1	1	1	3	53	20	13	1	1	1	0	0	0	1	4	1	0	1	0	0	0	0	2	X	O	X	U	U	U	X	1	3	2	4	5	4	5	22.511
[truncated: 350 more columns]
